# Supplementary material for: A metabolomic platform to identify and quantify polyphenols in coffee and related species using liquid chromatography mass spectrometry
Source: Front Plant Sci. 2023 Jan 6;13:1057645. doi: 10.3389/fpls.2022.1057645 (PMC9852862; doi:10.3389/fpls.2022.1057645)
Supplement: Supplementary file 1 [file Table_1.xlsx]

## Sheet: Supplemental Table 1
Supplemental Table 1. Untargeted metabolomics of commercial coffee (CC) and two wild Rubiaceae (WR1 and WR2) leaf extracts. Each feature is characterized by its mass to charge ratio and retention time in min (mz/RT). The values are average normalized peak intensity ± standard deviation, n = 5 pseudoreplicates.
mz/RT	CC	WR1	WR2
104.1067/0.8 (+)	5.11 ± 0.22	3.55 ± 0.20	2.94 ± 0.36
106.0725/0.8 (+)	2.59 ± 0.13	0.08 ± 0.01	0.10 ± 0.01
107.0488/18.5 (+)	0.30 ± 0.02	0.31 ± 0.02	0.33 ± 0.02
113.0338/2.4 (+)	0.62 ± 0.04	0.54 ± 0.03	0.17 ± 0.01
116.0697/3.4 (+)	0.08 ± 0.01	0.10 ± 0.01	0.14 ± 0.01
121.0300/7.4 (-)	0.23 ± 0.01	0.63 ± 0.03	0.07 ± 0.01
123.0550/2.5 (+)	0.45 ± 0.03	0.46 ± 0.04	0.01 ± 0.01
128.0528/9.8 (-)	0.52 ± 0.02	0.51 ± 0.02	0.50 ± 0.02
128.0350/3.0 (-)	0.11 ± 0.01	0.03 ± 0.01	0.05 ± 0.01
130.0792/1.1 (+)	7.24 ± 0.16	0.51 ± 0.07	0.29 ± 0.02
130.0488/3.0 (+)	0.59 ± 0.03	0.09 ± 0.02	0.20 ± 0.01
131.0708/6.6 (-)	0.02 ± 0.01	0.02 ± 0.01	0.02 ± 0.01
133.0142/2.3 (-)	3.37 ± 0.1	4.87 ± 0.25	7.06 ± 0.65
136.0615/1.8 (+)	1.49 ± 0.07	0.43 ± 0.04	0.17 ± 0.01
137.0589/5.3 (+)	0.42 ± 0.02	0.03 ± 0.01	0.06 ± 0.01
138.0543/7.0 (+)	0.03 ± 0.01	1.08 ± 0.09	0.04 ± 0.01
138.0553/1.0 (+)	68.34 ± 0.93	0.08 ± 0.02	0.21 ± 0.02
142.0495/3.6 (-)	0.04 ± 0.01	0.03 ± 0.01	0.01 ± 0.01
146.0464/1.1 (-)	6.25 ± 0.24	0.29 ± 0.04	0.25 ± 0.03
148.0641/1.8 (+)	6.96 ± 0.37	0.60 ± 0.03	0.66 ± 0.04
149.0591/18.1 (+)	0.78 ± 0.06	0.78 ± 0.05	0.76 ± 0.03
149.0582/10.2 (+)	0.72 ± 0.09	0.70 ± 0.09	0.69 ± 0.02
152.0557/3.7 (+)	0.20 ± 0.11	0.11 ± 0.03	0.09 ± 0.01
153.0189/4.9 (-)	0.12 ± 0.02	0.33 ± 0.03	0.03 ± 0.01
155.9742/29.3 (+)	31.24 ± 0.83	34.42 ± 2.00	33.28 ± 0.6
157.1232/17.4 (-)	0.11 ± 0.01	0.11 ± 0.01	0.10 ± 0.01
156.9916/0.7 (-)	2.08 ± 0.05	2.10 ± 0.11	1.36 ± 0.08
158.9388/28.8 (-)	1.88 ± 0.09	3.89 ± 2.84	1.84 ± 0.16
157.9744/29.1 (+)	3.80 ± 0.21	4.14 ± 0.34	3.99 ± 0.2
161.0440/4.3 (+)	0.02 ± 0.01	0.09 ± 0.01	0.20 ± 0.02
163.0746/20.5 (+)	0.76 ± 0.06	0.47 ± 0.02	0.48 ± 0.02
164.9245/29.0 (+)	1.12 ± 0.08	1.12 ± 0.08	1.22 ± 0.06
165.0406/2.0 (-)	0.92 ± 0.04	2.06 ± 0.11	5.32 ± 0.18
166.0852/3.6 (+)	2.18 ± 0.25	0.43 ± 0.05	0.24 ± 0.02
169.0867/14.5 (-)	0.02 ± 0.01	0.03 ± 0.01	0.01 ± 0.01
168.9897/20.0 (-)	1.23 ± 0.09	1.38 ± 0.17	1.46 ± 0.16
171.1375/25.5 (+)	0.58 ± 0.09	0.38 ± 0.05	0.48 ± 0.02
171.0669/9.1 (-)	0.06 ± 0.02	0.06 ± 0.02	0.06 ± 0.01
171.0911/9.4 (+)	0.35 ± 0.02	0.51 ± 0.03	0.13 ± 0.01
171.1025/10.7 (-)	0.36 ± 0.02	0.16 ± 0.01	0.05 ± 0.01
172.1621/15.9 (+)	0.58 ± 0.04	0.06 ± 0.01	0.05 ± 0.01
173.1181/9.6 (-)	0.19 ± 0.01	0.05 ± 0.01	0.03 ± 0.01
173.1145/10.1 (+)	0.29 ± 0.03	0.31 ± 0.03	0.31 ± 0.02
173.0452/1.7 (-)	0.10 ± 0.02	0.20 ± 0.01	0.12 ± 0.01
173.0092/4.8 (-)	0.07 ± 0.01	0.22 ± 0.03	0.22 ± 0.02
174.9681/29.4 (+)	2.64 ± 0.1	2.92 ± 0.17	2.81 ± 0.06
175.0232/3.4 (+)	0.13 ± 0.01	4.33 ± 0.29	10.86 ± 0.41
177.0541/15.7 (+)	0.28 ± 0.03	0.28 ± 0.01	0.29 ± 0.05
179.0566/1.0 (-)	5.12 ± 0.18	8.2 ± 0.20	4.65 ± 0.14
179.0262/10.0 (+)	0.07 ± 0.03	0.07 ± 0.02	0.14 ± 0.03
181.1141/14.0 (+)	0.87 ± 0.07	2.62 ± 0.19	0.45 ± 0.03
180.9895/23.2 (-)	0.40 ± 0.06	0.40 ± 0.05	0.39 ± 0.03
183.0836/17.1 (+)	0.16 ± 0.01	0.22 ± 0.02	0.17 ± 0.01
183.1027/11.3 (-)	0.04 ± 0.01	0.04 ± 0.01	0.01 ± 0.01
184.1134/10.6 (+)	0.20 ± 0.03	0.37 ± 0.04	0.16 ± 0.01
184.0454/0.6 (+)	2.16 ± 0.14	3.29 ± 0.34	7.38 ± 0.24
185.1182/10.4 (-)	0.01 ± 0.01	0.10 ± 0.01	0.05 ± 0.01
187.0982/9.4 (-)	0.67 ± 0.02	0.96 ± 0.04	0.18 ± 0.01
187.0250/5.2 (-)	0.03 ± 0.01	0.18 ± 0.02	0.08 ± 0.01
188.0904/2.7 (+)	0.11 ± 0.04	0.42 ± 0.03	0.25 ± 0.01
189.0401/2.2 (-)	0.17 ± 0.01	0.03 ± 0.01	0.04 ± 0.01
191.0571/1.9 (-)	42.42 ± 5.09	32.58 ± 2.93	30.72 ± 2.39
191.1311/11.2 (+)	0.15 ± 0.01	0.30 ± 0.03	0.15 ± 0.01
191.0571/1.3 (-)	25.32 ± 2.37	20.70 ± 2.65	20.40 ± 3.88
191.0204/3.5 (-)	0.27 ± 0.11	15.66 ± 1.31	42.14 ± 2.49
192.1371/13.8 (+)	0.05 ± 0.02	3.41 ± 0.29	2.12 ± 0.11
193.0706/1.9 (-)	22.64 ± 1.19	20.22 ± 0.45	20.78 ± 0.87
195.1020/17.8 (+)	1.46 ± 0.16	1.53 ± 0.14	1.44 ± 0.05
195.0516/1.8 (-)	6.83 ± 0.36	28.88 ± 1.22	31.08 ± 1.41
195.0516/1.2 (-)	5.28 ± 0.85	26.28 ± 3.4	23.76 ± 2.68
194.9509/2.8 (-)	3.82 ± 0.24	1.24 ± 0.06	0.24 ± 0.03
196.1569/19.1 (+)	0.22 ± 0.03	0.24 ± 0.02	0.22 ± 0.01
197.1165/9.0 (+)	1.81 ± 0.08	3.72 ± 0.23	0.97 ± 0.04
197.1183/12.8 (-)	0.09 ± 0.01	0.05 ± 0.01	0.04 ± 0.01
196.9629/2.8 (+)	1.19 ± 0.07	0.35 ± 0.03	0.07 ± 0.01
199.1348/11.7 (-)	0.11 ± 0.01	0.11 ± 0.01	0.02 ± 0.01
199.1707/21.9 (-)	0.23 ± 0.02	1.51 ± 0.09	1.64 ± 0.09
200.0559/3.9 (-)	0.02 ± 0.01	0.01 ± 0.01	0.05 ± 0.01
200.2007/19.1 (+)	6.84 ± 0.33	0.40 ± 0.04	1.11 ± 0.06
201.1128/10.8 (-)	0.48 ± 0.02	0.07 ± 0.01	0.02 ± 0.01
201.1457/13.6 (+)	0.60 ± 0.07	0.67 ± 0.07	0.70 ± 0.04
203.0203/5.7 (-)	2.27 ± 0.08	0.03 ± 0.01	0.41 ± 0.05
204.0858/2.0 (+)	0.13 ± 0.04	2.01 ± 0.11	1.40 ± 0.01
205.0791/8.9 (+)	1.80 ± 0.47	1.32 ± 0.15	1.52 ± 0.34
205.1608/21.5 (-)	1.13 ± 0.10	1.17 ± 0.07	1.14 ± 0.04
205.9863/29.8 (+)	0.55 ± 0.05	0.66 ± 0.03	0.65 ± 0.04
207.1366/14.9 (+)	0.40 ± 0.03	0.27 ± 0.02	0.16 ± 0.01
209.1498/11.3 (+)	0.36 ± 0.02	0.24 ± 0.02	0.13 ± 0.01
209.1177/13.3 (-)	0.09 ± 0.02	0.04 ± 0.01	0.02 ± 0.01
209.0304/2.5 (-)	0.70 ± 0.11	0.39 ± 0.09	0.18 ± 0.04
213.1132/12.1 (-)	0.08 ± 0.01	0.06 ± 0.01	0.02 ± 0.01
213.1857/23.4 (-)	0.03 ± 0.01	0.04 ± 0.01	0.04 ± 0.01
215.1249/28.8 (+)	1.66 ± 0.15	1.63 ± 0.11	1.82 ± 0.05
215.1257/12.2 (-)	0.07 ± 0.01	0.04 ± 0.02	0.03 ± 0.01
214.9872/29.7 (+)	31.76 ± 1.66	35.18 ± 2.11	33.98 ± 1.09
214.9871/0.3 (+)	10.54 ± 1.94	11.02 ± 2.35	11.46 ± 0.30
216.1931/11.5 (+)	0.13 ± 0.02	0.14 ± 0.02	0.13 ± 0.01
217.1051/4.2 (+)	0.95 ± 0.07	1.08 ± 0.07	1.10 ± 0.05
217.0024/29.0 (-)	0.16 ± 0.01	0.18 ± 0.01	0.16 ± 0.01
219.0514/2.7 (-)	0.03 ± 0.01	0.17 ± 0.01	0.05 ± 0.01
220.1154/4.5 (+)	0.23 ± 0.02	0.02 ± 0.01	0.03 ± 0.01
221.1150/14.2 (-)	0.11 ± 0.02	0.09 ± 0.01	0.07 ± 0.01
223.1306/14.8 (-)	0.44 ± 0.02	0.31 ± 0.01	0.15 ± 0.01
225.1136/11.5 (-)	0.17 ± 0.01	0.05 ± 0.01	0.02 ± 0.01
225.1941/14.0 (+)	0.08 ± 0.01	0.08 ± 0.01	0.08 ± 0.01
226.1795/26.9 (+)	0.22 ± 0.05	0.22 ± 0.02	0.23 ± 0.02
226.1781/12.5 (+)	1.71 ± 0.17	1.72 ± 0.14	1.70 ± 0.06
227.0914/5.7 (+)	0.03 ± 0.01	10.68 ± 0.51	0.20 ± 0.01
227.1251/10.2 (-)	0.12 ± 0.02	0.03 ± 0.01	0.04 ± 0.01
227.2018/25.0 (+)	0.12 ± 0.06	0.41 ± 0.04	0.21 ± 0.01
227.1644/14.7 (+)	0.10 ± 0.01	0.09 ± 0.01	0.09 ± 0.01
227.9034/29.5 (-)	0.25 ± 0.01	0.22 ± 0.02	0.25 ± 0.01
228.1603/11.3 (-)	0.03 ± 0.01	0.03 ± 0.01	0.03 ± 0.01
228.2683/13.2 (+)	0.02 ± 0.01	0.66 ± 0.06	0.53 ± 0.02
229.0717/4.5 (-)	0.01 ± 0.01	0.06 ± 0.01	0.26 ± 0.02
229.1059/6.5 (+)	0.01 ± 0.01	1.29 ± 0.09	0.25 ± 0.01
230.2476/12.7 (+)	0.34 ± 0.05	21.12 ± 1.29	20.60 ± 0.65
231.9789/29.2 (-)	0.06 ± 0.01	0.06 ± 0.01	0.05 ± 0.01
233.1549/19.9 (-)	0.23 ± 0.02	0.23 ± 0.02	0.24 ± 0.01
232.9759/29.2 (-)	0.62 ± 0.08	0.64 ± 0.07	0.50 ± 0.03
235.9986/1.5 (-)	0.14 ± 0.08	0.07 ± 0.03	0.15 ± 0.1
237.0618/2.5 (-)	0.27 ± 0.02	0.72 ± 0.04	0.19 ± 0.01
237.1499/15.2 (-)	0.04 ± 0.01	0.02 ± 0.01	0.01 ± 0.01
238.1982/23.2 (+)	0.32 ± 0.03	0.35 ± 0.03	0.33 ± 0.01
238.0133/1.5 (+)	3.24 ± 0.34	3.08 ± 0.30	4.00 ± 0.14
239.1482/4.9 (+)	2.25 ± 0.11	2.43 ± 0.10	2.45 ± 0.09
241.1017/16.7 (+)	0.12 ± 0.02	0.18 ± 0.02	0.17 ± 0.01
242.0738/4.6 (+)	0.03 ± 0.01	0.23 ± 0.02	0.04 ± 0.01
242.0672/5.7 (-)	0.02 ± 0.01	0.06 ± 0.01	0.09 ± 0.01
242.0751/0.9 (-)	0.11 ± 0.01	0.09 ± 0.01	0.03 ± 0.01
242.1766/12.5 (-)	1.01 ± 0.13	0.98 ± 0.1	0.91 ± 0.05
243.0525/5.0 (-)	0.04 ± 0.01	0.37 ± 0.1	0.02 ± 0.01
243.0861/7.3 (+)	0.09 ± 0.02	4.20 ± 0.25	0.23 ± 0.01
243.1609/14.7 (-)	0.09 ± 0.01	0.09 ± 0.01	0.08 ± 0.01
247.8394/29.6 (-)	0.12 ± 0.01	0.09 ± 0.01	0.13 ± 0.01
247.0012/12.3 (-)	0.15 ± 0.03	0.16 ± 0.02	0.15 ± 0.01
249.1497/16.6 (-)	0.03 ± 0.01	0.03 ± 0.01	0.01 ± 0.01
249.1845/19.9 (+)	0.43 ± 0.04	0.46 ± 0.03	0.45 ± 0.02
250.1452/21.6 (-)	0.04 ± 0.01	0.04 ± 0.01	0.04 ± 0.01
253.1441/15.0 (-)	0.04 ± 0.01	0.04 ± 0.01	0.03 ± 0.01
253.2172/25.2 (-)	0.13 ± 0.05	0.09 ± 0.02	0.03 ± 0.01
253.2171/26.9 (-)	0.18 ± 0.04	0.06 ± 0.01	0.01 ± 0.01
254.0964/2.1 (+)	0.02 ± 0.01	2.04 ± 0.11	0.06 ± 0.01
254.2465/22.7 (+)	0.11 ± 0.01	0.12 ± 0.01	0.12 ± 0.01
255.2335/28.5 (-)	1.79 ± 0.06	1.22 ± 0.08	0.93 ± 0.04
255.1665/15.0 (+)	0.13 ± 0.02	0.13 ± 0.02	0.08 ± 0.01
256.2634/25.7 (+)	2.82 ± 0.31	0.88 ± 0.04	1.80 ± 0.1
257.2194/13.1 (+)	0.09 ± 0.01	0.08 ± 0.01	0.08 ± 0.01
256.9855/15.0 (-)	0.07 ± 0.01	0.07 ± 0.01	0.05 ± 0.01
258.2796/15.1 (+)	0.09 ± 0.01	24.4 ± 2.05	21.08 ± 0.95
259.8395/25.8 (-)	4.51 ± 0.52	2.18 ± 0.15	3.11 ± 0.25
259.0126/26.7 (-)	0.17 ± 0.02	0.36 ± 0.04	0.87 ± 0.08
263.1969/22.8 (-)	0.05 ± 0.01	0.03 ± 0.01	0.01 ± 0.01
262.9928/26.0 (-)	0.52 ± 0.04	0.60 ± 0.05	0.54 ± 0.02
265.1481/27.9 (-)	1.98 ± 0.09	2.01 ± 0.03	2.25 ± 0.14
264.9919/13.8 (-)	0.26 ± 0.04	0.26 ± 0.04	0.25 ± 0.02
267.0735/2.1 (-)	1.78 ± 0.1	2.47 ± 0.27	2.09 ± 0.23
269.2485/23.8 (-)	0.14 ± 0.07	0.11 ± 0.04	0.08 ± 0.02
269.9141/29.3 (-)	0.23 ± 0.01	0.21 ± 0.01	0.23 ± 0.02
273.8960/0.4 (+)	0.09 ± 0.03	0.09 ± 0.03	0.11 ± 0.01
275.1997/18.5 (-)	0.13 ± 0.01	0.07 ± 0.01	0.04 ± 0.01
275.1999/16.4 (+)	0.28 ± 0.02	0.13 ± 0.02	0.08 ± 0.01
274.9768/15.7 (-)	0.10 ± 0.02	0.10 ± 0.02	0.10 ± 0.01
277.1821/18.5 (-)	6.83 ± 0.52	7.02 ± 0.24	7.26 ± 0.2
277.2164/18.6 (+)	5.86 ± 0.47	4.29 ± 0.34	0.69 ± 0.02
277.1940/20.7 (+)	2.64 ± 0.18	2.73 ± 0.18	2.25 ± 0.06
277.2169/23.9 (-)	7.73 ± 0.47	2.75 ± 0.16	0.82 ± 0.04
278.2514/17.7 (+)	0.15 ± 0.03	0.03 ± 0.01	0.04 ± 0.01
279.2306/18.2 (+)	0.34 ± 0.04	0.35 ± 0.03	0.33 ± 0.02
279.2304/19.8 (+)	2.90 ± 0.23	2.55 ± 0.26	0.30 ± 0.01
279.2249/24.0 (+)	2.70 ± 0.14	0.91 ± 0.08	0.29 ± 0.02
279.2331/25.8 (-)	1.63 ± 0.20	0.78 ± 0.03	0.19 ± 0.01
279.9075/3.3 (-)	0.02 ± 0.01	0.17 ± 0.02	0.08 ± 0.01
280.2633/23.4 (+)	4.40 ± 0.22	0.26 ± 0.02	1.78 ± 0.1
281.2488/28.4 (-)	0.29 ± 0.03	0.10 ± 0.02	0.09 ± 0.01
281.2945/14.6 (+)	0.26 ± 0.06	0.29 ± 0.04	0.32 ± 0.03
280.9836/27.1 (-)	0.39 ± 0.04	0.40 ± 0.02	0.39 ± 0.02
282.1204/4.0 (+)	0.06 ± 0.01	0.14 ± 0.02	0.03 ± 0.01
282.2791/25.8 (+)	33.56 ± 4.32	5.60 ± 0.37	25.48 ± 0.88
283.1752/5.4 (+)	3.11 ± 0.11	3.36 ± 0.07	3.24 ± 0.10
283.2645/28.0 (-)	0.79 ± 0.09	0.75 ± 0.1	0.66 ± 0.05
284.0269/9.8 (+)	0.13 ± 0.01	0.11 ± 0.01	0.13 ± 0.01
285.0868/8.1 (+)	0.10 ± 0.05	5.08 ± 0.28	0.02 ± 0.01
285.1699/21.4 (+)	2.83 ± 0.24	3.03 ± 0.18	2.84 ± 0.09
287.2232/12.9 (-)	0.60 ± 0.04	0.03 ± 0.01	0.01 ± 0.01
288.2532/17.3 (+)	0.25 ± 0.06	0.32 ± 0.11	0.32 ± 0.11
291.0675/2.1 (+)	0.32 ± 0.04	0.51 ± 0.13	0.64 ± 0.08
291.1971/19.2 (-)	0.72 ± 0.07	0.25 ± 0.02	0.14 ± 0.01
293.1762/17.2 (-)	0.15 ± 0.02	0.16 ± 0.02	0.16 ± 0.01
293.2131/18.6 (-)	2.85 ± 0.2	2.16 ± 0.12	0.34 ± 0.02
293.2104/19.3 (+)	0.89 ± 0.05	0.44 ± 0.04	0.21 ± 0.02
293.2126/20.4 (-)	1.26 ± 0.09	0.83 ± 0.04	0.14 ± 0.01
293.2063/11.9 (+)	0.16 ± 0.01	0.19 ± 0.02	0.04 ± 0.01
295.2282/19.8 (-)	2.07 ± 0.14	1.74 ± 0.09	0.20 ± 0.01
295.2268/20.4 (+)	1.70 ± 0.11	1.61 ± 0.13	0.32 ± 0.01
294.9825/25.1 (-)	0.24 ± 0.05	0.27 ± 0.03	0.22 ± 0.01
296.9979/14.1 (-)	0.09 ± 0.02	0.08 ± 0.01	0.08 ± 0.01
298.0886/5.3 (+)	0.28 ± 0.09	0.04 ± 0.01	0.04 ± 0.01
299.2355/22.1 (-)	0.07 ± 0.01	0.08 ± 0.01	0.07 ± 0.01
301.1671/21.4 (-)	1.67 ± 0.17	1.60 ± 0.11	1.54 ± 0.06
301.0342/8.0 (+)	0.95 ± 0.06	0.05 ± 0.01	0.05 ± 0.01
303.9520/3.8 (-)	0.29 ± 0.12	0.23 ± 0.02	0.27 ± 0.02
305.0666/7.6 (-)	0.07 ± 0.02	0.05 ± 0.01	0.07 ± 0.01
305.1758/15.6 (-)	0.06 ± 0.01	0.08 ± 0.01	0.02 ± 0.01
306.0086/1.3 (+)	0.23 ± 0.04	0.17 ± 0.03	0.16 ± 0.01
307.1897/15.5 (+)	0.08 ± 0.01	0.14 ± 0.01	0.03 ± 0.01
309.2265/9.5 (+)	0.25 ± 0.03	0.23 ± 0.02	0.24 ± 0.01
309.1996/16.3 (-)	0.52 ± 0.04	0.21 ± 0.01	0.16 ± 0.01
313.2393/18.2 (-)	0.57 ± 0.07	0.59 ± 0.06	0.59 ± 0.02
314.0913/3.2 (+)	0.29 ± 0.05	0.03 ± 0.01	0.09 ± 0.01
314.1945/6.4 (+)	0.09 ± 0.02	0.54 ± 0.03	3.65 ± 0.15
316.2810/20.3 (+)	0.08 ± 0.03	0.10 ± 0.06	0.10 ± 0.07
316.2841/12.2 (+)	0.03 ± 0.01	0.02 ± 0.01	0.13 ± 0.01
317.0554/3.1 (-)	1.14 ± 0.05	0.16 ± 0.01	2.11 ± 0.16
317.1102/6.1 (+)	0.04 ± 0.01	0.07 ± 0.01	0.02 ± 0.01
318.2993/12.8 (+)	0.03 ± 0.01	0.03 ± 0.01	0.14 ± 0.01
319.1350/6.2 (+)	0.09 ± 0.04	0.07 ± 0.02	0.09 ± 0.01
319.2831/23.5 (+)	0.12 ± 0.01	0.12 ± 0.01	0.13 ± 0.01
321.1372/7.8 (-)	0.16 ± 0.04	0.04 ± 0.01	0.09 ± 0.01
321.9623/2.3 (+)	0.38 ± 0.02	0.60 ± 0.07	1.03 ± 0.09
323.1461/16.6 (+)	0.54 ± 0.10	0.55 ± 0.17	0.48 ± 0.16
323.1867/19.5 (-)	0.25 ± 0.03	0.25 ± 0.02	0.24 ± 0.01
325.0938/6.1 (-)	2.43 ± 0.26	0.07 ± 0.01	0.04 ± 0.01
327.2007/5.9 (+)	1.05 ± 0.09	11.48 ± 0.57	1.26 ± 0.07
327.2182/11.9 (-)	0.35 ± 0.03	0.40 ± 0.02	0.05 ± 0.01
327.0080/16.3 (+)	1.19 ± 0.09	1.18 ± 0.07	1.11 ± 0.03
329.2334/12.6 (-)	0.28 ± 0.02	0.37 ± 0.02	0.04 ± 0.01
331.2834/19.2 (+)	0.06 ± 0.01	0.05 ± 0.01	0.02 ± 0.01
332.3308/15.7 (+)	0.16 ± 0.02	0.29 ± 0.03	0.31 ± 0.02
333.0597/2.9 (-)	2.11 ± 0.19	0.32 ± 0.03	0.02 ± 0.01
335.0735/2.9 (+)	1.63 ± 0.1	0.23 ± 0.02	0.03 ± 0.01
338.0294/1.3 (+)	0.80 ± 0.19	0.68 ± 0.16	0.71 ± 0.09
341.1949/16 (+)	0.10 ± 0.02	0.13 ± 0.03	0.16 ± 0.02
343.0345/0.6 (-)	0.08 ± 0.02	0.13 ± 0.02	0.67 ± 0.05
351.0722/6.8 (-)	2.91 ± 0.06	0.58 ± 0.09	0.18 ± 0.04
351.2186/16.7 (-)	0.16 ± 0.04	0.20 ± 0.04	0.25 ± 0.01
351.2485/21.7 (-)	0.05 ± 0.01	0.05 ± 0.01	0.06 ± 0.01
353.0869/6.8 (+)	1.89 ± 0.07	0.15 ± 0.02	0.08 ± 0.01
355.2456/21.8 (+)	0.28 ± 0.02	0.33 ± 0.03	0.35 ± 0.03
362.2173/8.2 (+)	0.06 ± 0.01	0.07 ± 0.02	0.08 ± 0.01
365.2346/22.6 (-)	0.13 ± 0.01	0.13 ± 0.01	0.13 ± 0.01
367.1550/5.3 (-)	0.02 ± 0.01	0.02 ± 0.01	0.04 ± 0.01
371.1180/1.3 (-)	0.28 ± 0.03	0.15 ± 0.02	0.11 ± 0.02
371.3150/26.6 (+)	0.30 ± 0.05	0.23 ± 0.02	0.25 ± 0.01
373.2188/12.5 (+)	0.17 ± 0.02	0.18 ± 0.02	0.18 ± 0.01
375.1298/5.3 (-)	0.01 ± 0.01	0.05 ± 0.02	0.69 ± 0.03
383.2769/24.9 (+)	0.08 ± 0.02	0.14 ± 0.04	0.08 ± 0.01
384.2276/8.4 (+)	0.04 ± 0.01	0.07 ± 0.01	0.06 ± 0.01
387.1679/6.6 (-)	0.01 ± 0.01	0.01 ± 0.01	0.69 ± 0.03
389.1089/4.3 (-)	0.01 ± 0.01	0.02 ± 0.01	0.40 ± 0.02
389.1080/6.0 (-)	0.01 ± 0.01	0.23 ± 0.02	0.32 ± 0.03
389.2506/10.9 (+)	0.14 ± 0.02	0.15 ± 0.02	0.14 ± 0.01
391.1058/4.7 (-)	0.15 ± 0.06	0.23 ± 0.05	0.34 ± 0.18
391.0710/6.2 (-)	0.02 ± 0.01	0.39 ± 0.13	1.37 ± 0.73
391.2856/26.3 (+)	1.00 ± 0.18	0.79 ± 0.09	0.83 ± 0.08
395.2438/16.0 (-)	0.08 ± 0.02	0.10 ± 0.03	0.14 ± 0.02
399.2712/21.8 (+)	1.61 ± 0.11	1.79 ± 0.1	1.87 ± 0.1
399.3076/23.0 (+)	1.15 ± 0.1	1.34 ± 0.12	1.37 ± 0.07
401.1460/6.5 (-)	0.20 ± 0.01	0.12 ± 0.01	0.27 ± 0.02
403.1258/7.2 (-)	0.01 ± 0.01	2.12 ± 0.08	0.19 ± 0.01
405.0285/3.5 (-)	0.01 ± 0.01	0.15 ± 0.01	0.21 ± 0.01
413.3093/26.1 (+)	0.42 ± 0.06	0.44 ± 0.04	0.41 ± 0.03
415.2112/17.0 (+)	0.30 ± 0.04	0.42 ± 0.06	0.55 ± 0.02
415.2663/18.8 (+)	0.45 ± 0.04	0.54 ± 0.06	0.55 ± 0.03
417.3212/22.5 (-)	0.04 ± 0.04	0.02 ± 0.01	0.02 ± 0.01
427.3027/24.8 (+)	0.40 ± 0.07	0.62 ± 0.12	0.39 ± 0.02
428.8906/18.9 (-)	0.14 ± 0.01	0.14 ± 0.01	0.13 ± 0.01
429.2128/8.5 (-)	0.01 ± 0.01	0.11 ± 0.01	0.04 ± 0.01
429.3180/23.3 (+)	0.12 ± 0.01	0.13 ± 0.02	0.12 ± 0.01
430.8879/18.9 (-)	0.70 ± 0.03	0.72 ± 0.04	0.74 ± 0.02
431.2279/8.9 (-)	0.01 ± 0.01	0.01 ± 0.01	0.12 ± 0.01
439.3576/24.2 (+)	0.99 ± 0.08	2.51 ± 0.27	1.04 ± 0.04
442.1195/9.0 (-)	0.01 ± 0.01	0.02 ± 0.01	0.14 ± 0.02
443.2979/21.7 (+)	2.41 ± 0.15	2.70 ± 0.21	2.77 ± 0.12
443.3340/22.9 (+)	0.90 ± 0.1	1.02 ± 0.12	1.04 ± 0.1
447.0954/8.4 (-)	0.06 ± 0.01	0.17 ± 0.01	0.56 ± 0.03
449.1304/5.4 (-)	0.01 ± 0.01	0.08 ± 0.01	0.23 ± 0.02
449.1081/8.5 (+)	0.10 ± 0.02	0.29 ± 0.02	0.98 ± 0.06
449.1675/6.4 (-)	0.01 ± 0.01	0.92 ± 0.03	0.07 ± 0.01
452.2777/19.7 (-)	0.06 ± 0.01	0.02 ± 0.01	0.01 ± 0.01
454.3371/18.8 (+)	0.34 ± 0.02	0.38 ± 0.04	0.39 ± 0.02
455.3339/28.4 (+)	0.41 ± 0.02	0.42 ± 0.04	0.38 ± 0.02
455.3522/19.5 (+)	0.13 ± 0.01	0.32 ± 0.04	0.07 ± 0.01
455.3534/24.2 (-)	0.38 ± 0.08	1.22 ± 0.07	0.32 ± 0.04
461.0743/8.0 (-)	0.33 ± 0.04	0.02 ± 0.01	0.02 ± 0.01
463.3023/22.0 (+)	0.11 ± 0.06	0.17 ± 0.13	0.10 ± 0.05
468.3892/22.5 (+)	0.28 ± 0.02	0.28 ± 0.02	0.28 ± 0.01
469.3311/14.3 (+)	0.01 ± 0.01	4.03 ± 0.37	1.95 ± 0.08
471.1148/5.5 (-)	0.02 ± 0.01	0.02 ± 0.01	0.04 ± 0.01
471.3292/24.7 (+)	0.82 ± 0.11	1.11 ± 0.11	0.83 ± 0.03
473.2166/17.0 (-)	0.02 ± 0.01	0.03 ± 0.01	0.03 ± 0.01
482.4047/24.1 (+)	0.66 ± 0.05	0.64 ± 0.05	0.65 ± 0.03
499.3600/28.3 (+)	0.60 ± 0.03	0.66 ± 0.06	0.62 ± 0.03
501.3754/25.7 (+)	0.16 ± 0.02	0.19 ± 0.02	0.19 ± 0.01
503.3389/14.3 (-)	0.01 ± 0.01	0.16 ± 0.01	1.25 ± 0.05
510.3891/21.6 (+)	0.33 ± 0.02	0.39 ± 0.04	0.34 ± 0.02
512.4150/22.4 (+)	0.23 ± 0.01	0.23 ± 0.02	0.23 ± 0.01
515.3554/24.6 (+)	0.76 ± 0.11	0.97 ± 0.10	0.78 ± 0.04
520.3624/28.5 (+)	0.25 ± 0.03	0.23 ± 0.02	0.21 ± 0.02
525.3757/28.4 (+)	0.20 ± 0.01	0.21 ± 0.02	0.19 ± 0.01
526.3952/21.5 (+)	2.04 ± 0.20	2.27 ± 0.27	2.21 ± 0.08
531.2330/6.6 (+)	0.00 ± 0.00	0.45 ± 0.03	1.93 ± 0.07
541.3739/27.9 (+)	0.09 ± 0.01	0.09 ± 0.01	0.09 ± 0.01
543.3859/28.2 (+)	0.51 ± 0.03	0.56 ± 0.06	0.52 ± 0.03
551.3440/21.8 (-)	0.03 ± 0.01	0.05 ± 0.01	0.01 ± 0.01
554.3465/20.7 (-)	0.10 ± 0.01	0.06 ± 0.01	0.01 ± 0.01
554.4264/24.5 (+)	0.78 ± 0.11	0.91 ± 0.11	0.72 ± 0.05
564.3593/7.5 (+)	0.19 ± 0.04	0.26 ± 0.04	0.25 ± 0.02
570.4574/23.8 (+)	0.26 ± 0.02	0.28 ± 0.02	0.28 ± 0.03
585.3997/27.6 (+)	0.09 ± 0.01	0.09 ± 0.01	0.09 ± 0.01
586.4160/18.5 (+)	0.08 ± 0.01	0.08 ± 0.01	0.08 ± 0.01
587.4138/28.0 (+)	0.33 ± 0.02	0.37 ± 0.04	0.34 ± 0.02
593.1531/8.1 (-)	0.03 ± 0.01	0.35 ± 0.02	0.61 ± 0.05
593.2754/26.5 (+)	0.07 ± 0.02	0.60 ± 0.13	0.29 ± 0.04
598.4529/24.4 (+)	0.50 ± 0.05	0.51 ± 0.07	0.48 ± 0.05
609.1460/7.7 (-)	0.32 ± 0.03	0.02 ± 0.01	0.01 ± 0.01
611.1606/7.7 (+)	0.47 ± 0.04	0.03 ± 0.01	0.02 ± 0.01
614.4479/21.3 (+)	0.61 ± 0.06	0.67 ± 0.10	0.64 ± 0.04
624.4684/27.3 (+)	0.09 ± 0.02	0.09 ± 0.01	0.08 ± 0.01
626.4840/27.9 (+)	0.21 ± 0.03	0.22 ± 0.02	0.21 ± 0.01
658.4742/21.2 (+)	0.27 ± 0.04	0.29 ± 0.05	0.27 ± 0.03
668.4977/27.0 (+)	0.07 ± 0.01	0.07 ± 0.01	0.07 ± 0.01
670.5100/27.7 (+)	0.11 ± 0.01	0.11 ± 0.02	0.11 ± 0.01
702.4998/21.1 (+)	0.12 ± 0.02	0.13 ± 0.03	0.11 ± 0.02

## Sheet: Supplemental Table 2
Supplemental Table 2. Targeted metabolomics of commercial coffee (CC) and two wild Rubiaceae (WR1 and WR2) leaf extracts. The values are the average metabolite concentrations in pmol/mg DW ± standard deviation, n = 5. Areas labeled as u.d. were under the limit of detection.
Metabolite	CC	WR1	WR2
1,3,7-trimethyluric acid	17.20 ± 1.00	u.d.	u.d.
12-Oxophytodienoic acid	2.50 ± 0.30	0.60 ± 0.10	2.30 ± 0.10
3,4-dihydroxybenzaldehyde	119.00 ± 5.30	43.10 ± 1.90	40.00 ± 1.00
3,4dihydroxybenzoic acid/3,5-dihydroxybenzoic acid	92.50 ± 5.80	343.70 ± 12.00	20.40 ± 0.60
3,4-dimethoxycinnamic acid	u.d.	4.20 ± 0.30	u.d.
3-Caffeoylquinic acid	161.70 ± 44.50	u.d.	124.30 ± 8.80
4-Caffeoylquinic acid	163.60 ± 24.00	53.50 ± 5.90	146.30 ± 8.00
4-Hydroxybenzaldehyde	29.00 ± 0.70	92.10 ± 7.10	10.90 ± 0.30
4-Hydroxybenzoic acid	179.60 ± 5.20	12.60 ± 0.60	3.60 ± 0.10
5-Caffeoylquinic acid	11328.20 ± 1536.40	2241.50 ± 257.30	625.30 ± 36.70
Abscisic acid	2.20 ± 0.20	0.40 ± 0.10	0.60 ± 0.10
Anthranilic acid	0.90 ± 0.10	u.d.	u.d.
Apigenin	5.90 ± 0.40	u.d.	u.d.
Apigenin-7-O-glucoside	0.40 ± 0.10	1.30 ± 0.10	0.10 ± 0.00
Arbutin	2.70 ± 0.10	u.d.	u.d.
Benzoic acid	95.60 ± 3.80	348.60 ± 21.90	86.80 ± 4.10
Caffeic acid	76.50 ± 9.30	11.10 ± 0.60	3.50 ± 0.40
Caffeine	4735.80 ± 181.00	u.d.	u.d.
Caffeoyl-shikimate	27.80 ± 2.00	u.d.	u.d.
Catechin	11.10 ± 0.40	u.d.	7.70 ± 0.70
Cinnamic acid	1.20 ± 0.20	18.30 ± 1.00	5.30 ± 0.20
Coniferaldehyde	2.90 ± 0.10	1.80 ± 0.50	1.20 ± 0.10
Coniferyl alcohol	27.70 ± 2.40	u.d.	u.d.
Corynanthine/Rauwolscine	u.d.	1.30 ± 0.20	0.60 ± 0.00
Coumaric acid	29.50 ± 0.50	17.10 ± 0.50	10.90 ± 0.50
Dihydrokaempferol	1.70 ± 0.10	2.40 ± 0.20	0.60 ± 0.10
Dihydroquercetin	4.00 ± 0.30	u.d.	u.d.
Epicatechin	592.80 ± 31.50	u.d.	318.90 ± 11.10
Eriodictyol	0.40 ± 0.00	0.10 ± 0.00	0.10 ± 0.00
Esculetin	39.40 ± 3.00	4.50 ± 0.40	2.60 ± 0.20
Ferulic acid	3.60 ± 0.20	1.00 ± 0.10	0.80 ± 0.10
Gallic acid	49.70 ± 2.90	41.10 ± 2.70	u.d.
Genkwanin	4.30 ± 0.30	u.d.	u.d.
Gibberellic acid	u.d.	u.d.	36.10 ± 26.30
Harmane	u.d.	0.10 ± 0.00	0.20 ± 0.00
Homoeriodictyol	0.60 ± 0.10	u.d.	u.d.
Idaein	u.d.	u.d.	5.90 ± 0.90
Isoquercetrin	913.10 ± 32.60	40.70 ± 5.30	28.30 ± 4.90
Isoquercitrin-3-O-glucuronide/quercitrin-3-O-glucuronide	1068.60 ± 103.10	u.d.	26.60 ± 4.20
Isorhamnetin	0.20 ± 0.10	u.d.	u.d.
Isorhamnetin-3-O-glucoside	10.80 ± 0.90	u.d.	u.d.
Isovitexin/Vitexin	1.60 ± 0.10	u.d.	u.d.
Jasmonic acid	3.60 ± 0.30	u.d.	0.80 ± 0.10
Kaempferol	0.80 ± 0.10	4.90 ± 0.40	3.30 ± 0.10
Kaempferol-3-O-glucoside/kaempferol-7-O-glucoside	34.70 ± 1.40	27.40 ± 3.50	u.d.
Kaempferol-3-O-rutinoside/kaempferol-7-O-neohesperidoside	u.d.	32.60 ± 2.00	u.d.
Keracyanin	u.d.	0.30 ± 0.00	5.80 ± 0.70
Luteolin	1.90 ± 0.10	u.d.	u.d.
Luteolin-7,3'-Di-O-glucoside/kaempferol-3-O-sophoroside	1.60 ± 0.20	u.d.	u.d.
Luteoline-7-O-glucoside	41.70 ± 6.60	u.d.	585.30 ± 74.50
Naringenin	2.50 ± 0.10	1.90 ± 0.20	u.d.
Naringenin-7-O-glucoside	22.90 ± 1.50	49.70 ± 2.90	u.d.
Quercetin	10.60 ± 0.80	0.70 ± 0.20	0.70 ± 0.10
Quercetin-3-O-galactoside	1030.80 ± 58.30	41.10 ± 6.20	35.00 ± 5.40
Rutin	2571.80 ± 100.60	76.40 ± 20.80	17.10 ± 2.30
Scopoletin	15.10 ± 0.80	92.20 ± 6.50	u.d.
Sinapaldehyde	u.d.	u.d.	3.20 ± 0.20
Sinapic acid	u.d.	7.00 ± 0.30	5.20 ± 0.40
Sinapyl-alcohol	u.d.	u.d.	22.20 ± 0.80
Sophoricoside	0.80 ± 0.10	2.80 ± 0.20	0.30 ± 0.1
Spiraeoside	9.70 ± 0.80	u.d.	u.d.
Syringic acid	u.d.	2.40 ± 0.40	2.30 ± 0.20
Theobromine	157.80 ± 6.30	u.d.	u.d.
Theophylline	11.50 ± 0.50	0.20 ± 0.00	0.30 ± 0.00
Trigonelline	12354.00 ± 324.00	u.d.	19.80 ± 0.50
Tyramine	399.80 ± 16.70	11.60 ± 1.90	u.d.
Vanillic acid	5.80 ± 0.60	3.60 ± 0.70	2.70 ± 0.10
Vanillin	15.80 ± 0.80	14.30 ± 0.60	11.30 ± 0.40
Vanillyl alcohol	1.70 ± 0.10	u.d.	u.d.
Vicenin 2	711.90 ± 29.90	u.d.	1.20 ± 0.20
Vincosamide	u.d.	0.20 ± 0.00	0.50 ± 0.10
Yohimbine	u.d.	2.80 ± 0.50	1.10 ± 0.00
